# Supplementary material for: Rhodiola rosea-derived exosome-like nanovesicles inhibit vascular endothelial pyroptosis in the treatment of limb skeletal muscle ischemic injury through the TXNIP/NLNP3 pathway
Source: Regen Biomater. 2025 Oct 31;12:rbaf113. doi: 10.1093/rb/rbaf113 (PMC12681252; doi:10.1093/rb/rbaf113)
Supplement: rbaf113_Supplementary_Data [file rbaf113_supplementary_data.zip]

Archive with 3 entries (3 files):
- Supplementary Table S1.docx
- Supplementary Table S2.docx
- Supplementary Document.docx
